# Supplementary material for: Twenty-Two Percent Efficient Pb-Free All-Perovskite Tandem Solar Cells Using SCAPS-1D
Source: Nanomaterials (Basel). 2022 Dec 25;13(1):96. doi: 10.3390/nano13010096 (PMC9823386; doi:10.3390/nano13010096)
Supplement: Supplementary file 1 [file nanomaterials-13-00096-s001.zip]

Archive with 1 entries (1 files):
- nanomaterials-2087368-supplementary.pdf
